# Supplementary material for: Wuzhuyu Decoction Relieves Chronic Migraine by Regulating 5-HT1A and 3A Receptors-Mediated CREB Signaling Pathway in Brain and Intestine
Source: Pharmaceuticals (Basel). 2025 Mar 18;18(3):426. doi: 10.3390/ph18030426 (PMC11944717; doi:10.3390/ph18030426)
Supplement: Supplementary file 1 [file pharmaceuticals-18-00426-s001.zip]

Archive with 1 entries (1 files):
- pharmaceuticals-3498572-supplementary.pdf
